# Supplementary material for: Genetic Mapping and Transcriptomic Analysis of Sepal-Derived Seed Shape in Spinach
Source: Int J Mol Sci. 2025 Nov 7;26(22):10838. doi: 10.3390/ijms262210838 (PMC12652076; doi:10.3390/ijms262210838)
Supplement: Supplementary file 1 [file ijms-26-10838-s001.zip]

Archive with 1 entries (1 files):
- ijms-3912453-supplementary.xlsx
