# Supplementary material for: Genetic Mapping and Transcriptomic Analysis of Sepal-Derived Seed Shape in Spinach
Source: Int J Mol Sci. 2025 Nov 7;26(22):10838. doi: 10.3390/ijms262210838 (PMC12652076; doi:10.3390/ijms262210838)
Supplement: Supplementary file 1 [file ijms-26-10838-s001.zip › ijms-3912453-supplementary.xlsx]

## Sheet: Table S1
Table S1. Annotated Genes within the Candidate Genomic Interval and Their Expression Patterns
Gene	Annotation	Annotation emmaper	Chr	Start position	End position	Strand	R-E	R-M	T-E	T-M	Stage-specific expression	Sepal type with higher expression	Key Modules (red color shows the genes connected with hub genes in the module)
YY24862	hypothetical protein SOVF_034000, partial [Spinacia oleracea]	WD-40 repeat family protein	chr4	98176530	98176530	-	4.13598	4.1264	2.54248	3.73851	E	R	Brown
YY24645	transcription factor HHO2-like isoform X1 [Spinacia oleracea]	MYB family transcription factor	chr4	96304011	96304011	-	21.5719	26.9302	13.2646	25.7343	E	R	Turquoise
YY24661	PLASMODESMATA CALLOSE-BINDING PROTEIN 1-like [Spinacia oleracea]<>hypothetical protein SOVF_025440 [Spinacia oleracea]	X8 domain	chr4	95971963	95971963	+	32.9394	20.8237	56.3914	26.5515	E	T	Turquoise
YY24669	ATP-dependent Clp protease adapter protein CLPS1, chloroplastic [Spinacia oleracea]<>hypothetical protein SOVF_114100 [Spinacia oleracea]	ATP-dependent Clp protease	chr4	95798778	95798778	+	45.9572	29.8175	29.8792	38.3422	E	R	Brown
YY24858	PREDICTED: uncharacterized protein LOC104896421 [Beta vulgaris subsp. vulgaris]<>hypothetical protein BVRB_6g141280 [Beta vulgaris subsp. vulgaris]	NA	chr4	98220581	98220581	-	0.206391	2.48435	0.083288	0.840304	E/M	R	Brown
YY24679	E3 ubiquitin-protein ligase SP1 isoform X1 [Spinacia oleracea]<>hypothetical protein SOVF_051850 [Spinacia oleracea]	mitochondrial ubiquitin ligase activator of nfkb	chr4	94704997	94704997	-	0.49767	0.396111	0.3172	0.132132	E/M	R	Brown
YY24681	homologous-pairing protein 2 homolog [Spinacia oleracea]<>hypothetical protein SOVF_147590 [Spinacia oleracea]	homologous-pairing protein 2	chr4	94689749	94689749	+	1.8354	0.369813	6.68529	1.42608	E/M	T	Turquoise
YY16304	probable NOT transcription complex subunit VIP2 isoform X1 [Spinacia oleracea]	transcription complex, subunit	chr4	94878016	94878016	-	2.29456	0.730049	4.64136	2.81421	E/M	T	Turquoise
YY24847	piriformospora indica-insensitive protein 2-like isoform X1 [Spinacia oleracea]<>hypothetical protein SOVF_153930 [Spinacia oleracea]	Piriformospora indica-insensitive protein	chr4	98398236	98398236	-	3.92181	1.74476	6.18215	3.21185	E/M	T	Turquoise
YY24640	AP2/ERF and B3 domain-containing transcription factor RAV1-like [Spinacia oleracea]<>hypothetical protein SOVF_139930 [Spinacia oleracea]	AP2 ERF and B3 domain-containing	chr4	96792614	96792614	+	21.5385	191.125	13.9439	107.376	E/M	R	Brown
YY24663	uncharacterized protein LOC110795828 [Spinacia oleracea]<>uncharacterized protein LOC110802448 [Spinacia oleracea]	#N/A	chr4	95931162	95931162	-	32.2043	51.2629	10.9631	5.94951	E/M	R	Brown
YY24879	coiled-coil domain-containing protein 130 [Spinacia oleracea]<>hypothetical protein SOVF_178210 [Spinacia oleracea]	Coiled-coil domain-containing protein	chr4	98078216	98078216	+	36.0536	39.76	23.0685	19.1494	E/M	R	Brown
YY31230	#N/A	S_TKc	chr4	94635227	94635227	-	41.1203	37.5752	23.2784	23.8448	E/M	R	Brown
YY24680	IST1-like protein [Spinacia oleracea]	Regulator of Vps4 activity in the MVB pathway	chr4	94692342	94692342	-	0.984942	1.12121	0.799544	0.483792	M	R
YY39734	#N/A	transcription factor	chr4	97509702	97509702	-	2.83092	0.92878	3.22949	4.02332	M	T	Turquoise
YY37478	#N/A	NAC domain-containing protein	chr4	97335351	97335351	-	6.87572	8.94697	5.29968	5.43681	M	R	Brown
YY24652	BRO1 domain-containing protein BROX-like [Spinacia oleracea]<>BRO1 domain-containing protein BROX-like [Spinacia oleracea]<>hypothetical protein SOVF_090290 [Spinacia oleracea]	BRO1-like domain	chr4	96185094	96185094	-	7.80335	22.5192	5.81064	8.7111	M	R
YY24665	transcription factor TGA2-like isoform X1 [Spinacia oleracea]<>hypothetical protein SOVF_111190 isoform A [Spinacia oleracea]	Transcription factor	chr4	95825032	95825032	-	10.8314	21.1005	9.33319	8.09719	M	R
YY39363	#N/A	Inherit from KOG: leucine rich repeat	chr4	98649244	98649244	-	11.0447	3.11917	10.1071	8.48236	M	T	Turquoise
YY24671	uncharacterized protein LOC110794223 [Spinacia oleracea]	alpha/beta hydrolase fold	chr4	95507474	95507474	-	12.1878	14.359	13.9342	26.2517	M	T	Turquoise
YY08716	putative ribosomal large subunit pseudouridine synthase SVR1, chloroplastic isoform X1 [Spinacia oleracea]<>hypothetical protein SOVF_087320 [Spinacia oleracea]	Pseudouridine synthase	chr4	95031350	95031350	+	12.8417	9.66912	16.0049	16.281	M	T	Turquoise
YY29498	#N/A	Removes the N-terminal methionine from nascent proteins (By similarity)	chr4	96944493	96944493	+	14.1907	15.3872	15.6767	26.7244	M	T	Turquoise
YY24877	probable LRR receptor-like serine/threonine-protein kinase At1g05700 [Spinacia oleracea]	Leucine-rich repeat	chr4	96985454	96985454	-	15.2865	7.06175	16.7609	14.7564	M	T	Turquoise
YY24677	uncharacterized protein LOC110792142 [Spinacia oleracea]<>hypothetical protein SOVF_099910 [Spinacia oleracea]	NA	chr4	94735022	94735022	+	16.5019	3.07827	12.4927	12.8161	M	T	Turquoise
YY24853	uncharacterized protein LOC110775953 [Spinacia oleracea]<>hypothetical protein SOVF_053410 [Spinacia oleracea]	NA	chr4	98104922	98104922	-	19.1695	10.7207	21.0007	19.3638	M	T	Turquoise
YY25608	cell division control protein 48 homolog C [Spinacia oleracea]	Cell division control protein 48 homolog	chr4	98606721	98606721	-	30.577	38.6574	21.0466	20.3858	M	T	Turquoise
YY08784	S-adenosylmethionine decarboxylase proenzyme [Spinacia oleracea]	S-adenosylmethionine decarboxylase proenzyme	chr4	98797829	98797829	-	867.218	1473.61	812.698	765.211	M	R	Turquoise
YY32478	#N/A	Pfam:hATC	chr4	96926514	96926514	-	0.220102	0.202034	0	0.0152203	No differential expression
YY24843	hypothetical protein SOVF_203860, partial [Spinacia oleracea]	#N/A	chr4	98750721	98750721	+	0.351948	0.513709	0.453622	0.556055
YY39733	#N/A	transcription factor	chr4	97510975	97510975	-	0.623682	0.230706	0.315518	0.377573
YY40172	#N/A	helicase	chr4	98489727	98489727	-	4.1793	2.86579	2.79073	1.95101
YY24860	#N/A	#N/A	chr4	98174818	98174818	+	4.52251	8.89328	4.06785	5.69828
YY35164	#N/A	Aluminum-activated malate transporter	chr4	95401008	95401008	+	4.61274	5.75519	3.86879	6.12073
YY24841	uncharacterized protein LOC110777049 isoform X1 [Spinacia oleracea]	Plant transposase (Ptta/En/Spm family)	chr4	98745523	98745523	+	15.0718	12.2723	13.3868	10.3619
YY24840	probable isoprenylcysteine alpha-carbonyl methylesterase ICMEL1 [Spinacia oleracea]	isoprenylcysteine alpha-carbonyl methylesterase	chr4	98896751	98896751	-	17.0465	25.2539	21.1173	17.8827
YY24850	protein CROWDED NUCLEI 3-like [Spinacia oleracea]<>hypothetical protein SOVF_178410 [Spinacia oleracea]	Nuclear matrix constituent protein	chr4	98637091	98637091	-	28.6654	13.394	27.9862	19.2876
YY24653	uncharacterized protein LOC110796547 [Spinacia oleracea]<>hypothetical protein SOVF_090300 [Spinacia oleracea]	Inherit from COG: Hydrolase	chr4	96177605	96177605	-	32.0598	30.7447	21.5424	31.161
YY24854	uncharacterized protein At1g26090, chloroplastic [Spinacia oleracea]<>hypothetical protein SOVF_053400 [Spinacia oleracea]	Anion-transporting ATPase	chr4	98096601	98096601	+	35.6464	38.8151	24.0123	34.0183
YY24869	serine/threonine-protein kinase STN7, chloroplastic [Spinacia oleracea]<>hypothetical protein SOVF_201050 [Spinacia oleracea]	Serine threonine-protein kinase	chr4	97300695	97300695	+	36.316	42.9114	26.5712	40.903
YY08715	vacuolar-sorting protein BRO1 [Spinacia oleracea]	ALG-2 interacting protein	chr4	95085373	95085373	-	37.5841	50.4599	26.8353	41.3793
YY24676	mannose-P-dolichol utilization defect 1 protein homolog 2 [Spinacia oleracea]<>hypothetical protein SOVF_099920 [Spinacia oleracea]	mannose-P-dolichol utilization defect 1 protein	chr4	94743515	94743515	-	39.216	49.174	41.7415	57.3817
YY24670	GDT1-like protein 5 [Spinacia oleracea]<>hypothetical protein SOVF_114090 [Spinacia oleracea]	GDT1-like protein	chr4	95804813	95804813	-	43.3804	41.0976	57.4951	50.5361
YY24673	serine/threonine-protein phosphatase 2A 65 kDa regulatory subunit A beta isoform [Spinacia oleracea]<>serine/threonine-protein phosphatase 2A 65 kDa regulatory subunit A beta isoform [Spinacia oleracea]<>hypothetical protein SOVF_054240 [Spinacia oleracea]	serine threonine-protein phosphatase 2A 65 kDa regulatory subunit A	chr4	95539402	95539402	-	120.271	81.6182	108.86	116.44
YY29499	#N/A	Tho complex subunit	chr4	96966055	96966055	-	163.926	216.368	137.214	147.891
YY24667	14-3-3 protein 4-like [Spinacia oleracea]	Is associated with a DNA binding complex that binds to the G box, a well-characterized cis-acting DNA regulatory element found in plant genes	chr4	95855670	95855670	-	193.305	140.006	254.186	179.053
YY24683	uncharacterized protein LOC110787056 [Spinacia oleracea]	Inherit from euNOG: Endonuclease Exonuclease Phosphatase	chr4	94541723	94541723	-	0	0	0	0	No expression
YY16305	probable NOT transcription complex subunit VIP2 isoform X1 [Spinacia oleracea]	transcription complex, subunit	chr4	94891313	94891313	+	0	0.161738	0.491893	0
YY35757	#N/A	CACTA, En Spm sub-class	chr4	95250010	95250010	-	0	0	0	0
YY34098	#N/A	CACTA, En Spm sub-class	chr4	95284071	95284071	-	0	0	0	0
YY34571	#N/A	#N/A	chr4	95388912	95388912	-	0	0	0	0
YY24666	protein PLANT CADMIUM RESISTANCE 7-like [Spinacia oleracea]	Protein PLANT CADMIUM RESISTANCE	chr4	95817872	95817872	+	0	2.75449	0.0661515	0.044699
YY24660	hypothetical protein SOVF_054030 [Spinacia oleracea]	#N/A	chr4	96062581	96062581	-	0	0	0	0
YY24646	uncharacterized protein LOC110796553 [Spinacia oleracea]	Retrotransposon protein	chr4	96351161	96351161	-	0	0	0	0
YY34613	#N/A	Retrotransposon protein	chr4	96428790	96428790	-	0	0	0	0
YY33277	#N/A	#N/A	chr4	96530821	96530821	-	0	0	0	0
YY28840	#N/A	transposon protein	chr4	96596103	96596103	+	0	0	0	0
YY24641	uncharacterized protein LOC110805306 [Spinacia oleracea]	#N/A	chr4	96721898	96721898	-	0	0	0	0
YY24871	hypothetical protein SOVF_080680 [Spinacia oleracea]	SacI homology domain	chr4	97289365	97289365	+	0	0	0.031354	0
YY38207	#N/A	#N/A	chr4	97412305	97412305	-	0	0	0	0
YY41524	#N/A	Reverse transcriptase (RNA-dependent DNA polymerase)	chr4	97515872	97515872	-	0	0	0	0
YY24873	putative retrotransposon protein [Phyllostachys edulis]	ZnF_C2HC		97563661	97563661	+	0	0	0	0
YY24874	uncharacterized protein LOC110789621 [Spinacia oleracea]	#N/A	chr4	97579116	97579116	-	0	0	0	0
YY24872	uncharacterized protein LOC110699536 [Chenopodium quinoa]<>uncharacterized protein LOC110716787 [Chenopodium quinoa]	#N/A	chr4	97590913	97590913	-	0	0	0	0
YY24865	uncharacterized protein LOC110793965 [Spinacia oleracea]	Inherit from euNOG: Endonuclease Exonuclease Phosphatase	chr4	97912750	97912750	-	0	0	0	0
YY31314	#N/A	Ty1-copia subclass	chr4	97998597	97998597	-	0	0	0	0
YY35472	#N/A	Alpha,alpha-trehalose-phosphate synthase UDP-forming	chr4	98330078	98330078	-	0	0	0	0
YY24846	alpha,alpha-trehalose-phosphate synthase [UDP-forming] 1-like [Spinacia oleracea]	Alpha,alpha-trehalose-phosphate synthase UDP-forming	chr4	98337273	98337273	-	0	0	0	0
YY24842	hypothetical protein SOVF_203850 [Spinacia oleracea]	CACTA, En Spm sub-class	chr4	98748552	98748552	+	0	0	0	0
YY39205	#N/A	Methyltransferase domain	chr4	98827951	98827951	-	0	0	0	0
YY24849	hypothetical protein BVRB_8g200520 [Beta vulgaris subsp. vulgaris]	#N/A	chr4	98635191	98635191	-	0.036373	0	0	0
YY24651	uncharacterized protein LOC110789052 [Spinacia oleracea]<>uncharacterized protein LOC110791149 [Spinacia oleracea]	#N/A	chr4	96195936	96195936	+	0.0391547	0.149197	0	0.0138037

## Sheet: Table S2
Table S2. Cell Cycle related genes identified in global transcriptome analysis
Gene	Annotation	Chr	Start position	End position	R-E	R-M	T-E	T-M
DNA-replication
YY28473	POLYCHOME-like	chr3	107678825	107681638	8.73	0.02	25.51	2.45
YY16315	RNR2-TSO2	chr4	32208242	32209483	8.8	0.42	45.68	10.21
YY05252	cyclin-D5-1	chr4	133066400	133069346	2.27	0.74	5.61	2.37
YY05843	RNR1	chr6	87526899	87531487	28.07	2.57	61.11	25.37
YY26100	ORC1;origin of replication complex 1B-like	chr5	116366264	116372528	4.44	0.58	14.27	5.05
YY10170	ORC5; origin recognition complex	chr5	109296224	109299220	2.57	0.33	5.85	1.72
YY01719	protein MCM10 homolog	chr1	76654251	76658090	2.84	0.57	9.52	2.46
YY27442	DNA replication licensing factor MCM7	chr6	144147239	144154691	13.62	0.45	43.51	7.8
YY28483	DNA replication licensing factor MCM4	chr1	107206291	107212482	25.93	1.14	69.89	12.81
YY17105	DNA replication licensing factor MCM2	chr6	60828146	60833878	30.83	1.53	69.3	18.43
YY33060	DNA replication licensing factor MCM3	chr5	14755090	14761976	28.47	1.53	72.39	14.29
YY03762	DNA replication licensing factor MCM6	chr6	102067656	102073293	28.6	2.19	60.05	14.76
YY14597	DNA polymerase alpha subunit B	chr6	138955077	138961628	5.7	0.52	14.23	3.7
YY12617	PRI1; DNA primase small subunit	chr2	75292643	75297576	4.95	0.23	17.45	2.62
YY28960	PRI2; DNA primase large subunit	chr6	140047595	140053715	5.58	0.13	17.61	4.26
YY00925	DNA polymerase subunit Cdc27	chr1	94277070	94285915	6.14	0.52	14.59	4.58
YY23731	FEN1, RAD2;flap endonuclease 1	chr4	75747587	75758122	21.12	4.51	50.7	16.3
YY04162	PCNA; proliferating cell nuclear antigen-like	chr6	108512552	108515112	6.38	0.09	26.95	2.5
YY23426	RFA2, RPA2; replication protein A 32 kDa subunit A-like	chr6	119862584	119866261	12.51	0.58	40.87	6.22
YY13899	RNASEH2C;ribonuclease H2 subunit	chr2	82412392	82417234	6.37	1.06	13.34	5.92
YY29237	RFC2_4; replication factor C subunit 2	chr1	120534271	120553263	12.77	0.86	30.7	8.88
YY33456	CDC6; cell division control protein 6 homolog B	chr6	130806645	130812194	2.25	0.12	6.48	1.23
YY12383	CDC7; probable serine/threonine-protein kinase	chr2	79426669	79435900	1.26	0.03	4.03	0.69
YY09065	CDC45; cell division control protein 45 homolog	chr6	143853232	143855363	2.35	0.35	8.91	1.73
Chromosome segregation
YY11354	APC2; anaphase-promoting complex subunit 2	chr2	39762170	39785900	6.51	2.82	16.57	7.25
YY11120	APC6, CDC16;anaphase-promoting complex subunit 6	chr1	141612942	141627343	6.97	2.41	14.2	7.1
YY15424	APC8, anaphase-promoting complex subunit 8	chr3	111951244	111955436	2.86	0.62	7.61	2.36
YY32490	APC10, DOC1; anaphase-promoting complex subunit 10	chr6	29256701	29260643	6.64	0.67	20.33	5.81
YY04254	protein FIZZY-RELATED 3	chr6	112481764	112484933	11.93	0.18	37.6	5.65
YY01292	SCC1, MCD1, RAD21; sister chromatid cohesion 1 protein 3	chr1	79316888	79322916	1.83	0.03	6.82	1.13
YY08686	CTF7- protein CHROMOSOME TRANSMISSION FIDELITY 7-like	chr4	86679310	86682856	0.92	0.26	3.59	1.28
Chromosome condensation
YY27163	SMC2,structural maintenance of chromosomes protein	chr6	110582874	110594450	11.11	0.59	28.45	6.1
YY06852	SMC4; structural maintenance of chromosomes protein 4	chr6	59318937	59330372	12.5	0.34	35.17	6.66
YY01077	BRRN1, BRN1, CAPH, condensin complex subunit 2	chr1	91303672	91307681	5.35	1.37	13.23	4.39
YY20659	YCS4, CNAP1, CAPD2condensin complex subunit 1	chr5	123384692	123395015	9.23	0.43	24.07	4.61
YY03690	YCG1, CAPG;condensin complex subunit	chr6	100504911	100515670	6.56	0.56	20.2	3.39
Kinetokore spindle checkpoints
YY29026	TTK, MPS1; serine/threonine-protein kinase	chr5	120259306	120263326	3.52	0.21	9.79	1.93
YY06309	BUB1;mitotic checkpoint serine/threonine-protein kinase BUB1	chr3	73337330	73342057	5.4	0.12	16.73	2.99
YY14591	MAD2; mitotic spindle checkpoint protein MAD2	chr6	139006830	139008786	15.31	24.87	43.32	9.32
Cytokinesis and nuclear division
YY01271	kinesin-like protein KIN-12D	chr1	84911390	84925328	5.26	0.25	15.49	3.19
YY12360	NPSN11-novel plant SNARE 11	chr2	79791248	79799031	7.16	0.81	23.01	6.94
YY13714	DNA (cytosine-5)-methyltransferase CMT3-like	chr1	71496950	71504554	53.41	4.43	134.49	30.71
YY17286	DNA (cytosine-5)-methyltransferase 1B-like	chr5	54528609	54537612	5.72	0.73	14.99	3.22
YY22817	kinesin-like protein KIN-12B	chr6	13108317	13116398	5.58	0.24	18.19	3.35
YY26909	MAP65-3, 65-kDa microtubule-associated protein 3-like	chr6	139230428	139237719	9.5	0.23	29.1	3.91
YY33025	DNA (cytosine-5)-methyltransferase 1B-like	chr6	132437479	132446347	4.22	0.19	13.03	3.68
YY33941	hypothetical protein SOVF_049600	chr4	31636686	31643821	3.84	0.09	13.74	2.29
YY08270	microtubule-associated protein	chr6	142180606	142185959	4.26	0.38	12.8	2.61
YY10556	protein JASON	chr5	101361241	101364788	7.06	1.12	15.54	3.3
YY27491	TPR repeat-containing protein ZIP4	chr3	117325613	117332682	0.26	0	1.38	0.18
YY33066	serine/threonine-protein kinase haspin homolog	chr1	27612319	27620300	3.68	0.44	13.37	1.97
Phragmoplast
YY00740	hypothetical protein SOVF_178320	chr1	101529041	101533761	5.83	0.48	18.44	3.06
YY08668	syntaxin-related protein KNOLLE	chr4	9834670	9836598	11.87	0.13	52.83	5.98
YY34750	kinesin-like protein KIF11-like	chr4	13802236	13806180	5.23	0.44	18.52	2.73
G2/M transition
YY18832	cell division control protein 2 homolog D-like	chr3	16853529	16856154	35.43	0.6	130.84	19.15
YY05918	protein TONSOKU isoform X1	chr4	108862926	108875764	2.37	0.49	4.95	1.53
YY16451	cyclin-A2-2-like	chr6	78549550	78556583	10.59	1.38	25.43	7.35
Spindle assembly and organization
YY02444	protein TPX2 isoform X1	chr1	62874372	62879075	9.42	0.15	33.39	5.03
YY08355	protein ENDOSPERM DEFECTIVE 1-like	chr1	5307051	5311295	2.03	0.1	6.44	1.94
YY21149	MAP65-565-kDa microtubule-associated protein 5	chr6	72132121	72140272	9.75	1.97	25.64	5.58
YY23574	AUR2-serine/threonine-protein kinase Aurora-2	chr6	122174264	122177756	18.04	2.1	65.52	13.21
YY33958	MAPRE1, microtubule-associated protein RP/EB family member 1B-like	chr3	110484472	110490216	8.92	0.32	31.81	10.04
YY37558	65-kDa microtubule-associated protein 5	chr6	82769429	82773003	3.01	0.63	7.89	1.96
YY17657	NPK1, mitogen-activated protein kinase kinase kinase NPK1	chr4	29255231	29264137	10.17	1.46	21.78	8.35
YY22390	kinesin-like protein KIN-14C	chr2	132452803	132459193	16.45	0.34	55.12	8.05
DNA-repair
YY30118	DNA repair protein RAD5A	chr1	70605709	70615810	4.27	1.06	10.44	3.5
YY13006	meiotic nuclear division protein 1 homolog	chr2	92642781	92648140	3.1	0.37	8.76	1.89
YY29187	DNA mismatch repair protein MSH7	chr5	81117722	81128477	2.28	0.2	4.8	1.41
YY28744	protein gamma response 1	chr6	140215678	140220205	1.38	0.4	2.96	1.8
YY05953	chromatin assembly factor 1 subunit FAS2	chr4	108153720	108159531	6.01	0.87	12.52	2.98
YY29551	chromatin assembly factor 1 subunit FAS1	chr1	35629067	35637961	7.42	1.32	17.33	6.02
YY10313	ATP-dependent DNA helicase 2 subunit KU80-like	chr5	107265457	107273315	5.7	0.61	12.86	4.35
Chromosome assembly
YY29639	histone H2A.1-like	chr1	212608121	212608934	87.12	12.16	336.43	53.35
YY08897	histone H2A variant 1	chr3	118587617	118591606	19.13	0.4	89.23	15.99
YY01118	histone H2A.3	chr1	87226072	87227318	294.3	522.45	646.11	255.6
YY25926	histone H2B	chr2	45658044	45658759	468.09	493.35	993.58	285.77
YY27734	histone H4	chr2	75115371	75115682	73.5	3.25	325.26	42.02
YY27735	histone H4	chr2	75109032	75109343	253.74	15.94	827.7	130.81
YY27737	histone H4	chr2	75098919	75099230	363.77	14.48	1338.19	223.47
YY27816	histone H2B-like	chr2	45532258	45532921	684.39	59.58	1942.47	362.92
YY27821	histone H2A	chr2	45571343	45572238	698.42	110.97	3039.78	527.31
YY31081	histone H4	chr2	94493153	94493520	72.71	12.96	336.83	36.36
YY35493	histone H4	chr2	94653739	94654228	107.92	2.62	363.82	43.03
YY15696	histone H2B-like	chr3	116810591	116811249	154.5	28.66	428.61	77.55
YY16619	histone-lysine N-methyltransferase ASHR3	chr5	38377953	38391100	2.05	0.33	5.81	1.58
YY14016	histone acetyltransferase type B catalytic subunit	chr2	72911514	72916106	14.46	2.26	34.06	7.66
YY15188	histone deacetylase 5	chr3	107829320	107839403	9.16	3.56	20.49	9.34

## Sheet: Table S3
Table S3. Tob 20 hub genes detected in key modules in co-expression analysis and their expression pattern
Gene	Annotation	Chr	Start position	End position	Strand	R-E	R-M	T-E	T-M
YY11863	RNA polymerase II transcriptional coactivator KIWI-like [Spinacia oleracea]<>hypothetical protein SOVF_149820 [Spinacia oleracea]	chr1	29514519	29517823	-	26.5215	2.72117	86.9011	20.8617	Turquoise
YY04683	mitogen-activated protein kinase kinase	chr5	19268797	19278814	+	14.3611	2.60055	42.5116	11.7632
YY28960	probable DNA primase large subunit [Spinacia oleracea]<>hypothetical protein SOVF_098300 [Spinacia oleracea]	chr6	140047595	140053715	+	5.57793	0.131613	17.6127	4.25593
YY10822	inactive leucine-rich repeat receptor-like serine/threonine-protein kinase At1g60630 [Spinacia oleracea]	chr5	94431390	94436037	-	6.3342	0.753241	19.5287	6.30273
YY27224	RNA-binding protein BRN1 [Spinacia oleracea]<>hypothetical protein SOVF_114560 [Spinacia oleracea]	chr2	59122188	59129829	-	22.6979	8.41547	56.5077	22.668
YY33484	protein MIS12 homolog [Spinacia oleracea]<>hypothetical protein SOVF_187670 [Spinacia oleracea]	chr3	106286374	106293639	-	21.1084	3.40869	64.5842	18.8643
YY30118	DNA repair protein RAD5A [Spinacia oleracea]<>hypothetical protein SOVF_044780 [Spinacia oleracea]	chr1	70605709	70615810	-	4.2677	1.059	10.4403	3.49592
YY12360	novel plant SNARE 11 [Spinacia oleracea]<>hypothetical protein SOVF_087780 [Spinacia oleracea]	chr2	79791248	79799031	+	7.16278	0.811055	23.0083	6.94431
YY15545	triose phosphate/phosphate translocator, non-green plastid, chloroplastic isoform X2 [Spinacia oleracea]<>hypothetical protein SOVF_004130 [Spinacia oleracea]	chr3	114682725	114690332	-	7.47852	0.892091	24.5696	6.22897
YY33025	DNA (cytosine-5)-methyltransferase 1B-like [Spinacia oleracea]<>hypothetical protein SOVF_058430 [Spinacia oleracea]	chr6	132437479	132446347	+	4.21995	0.187951	13.0279	3.6773
YY33597	spindle and kinetochore-associated protein 1 homolog [Spinacia oleracea]	chr5	106796204	106799841	+	5.25375	0.459095	16.749	3.37829
YY14358	pentatricopeptide repeat-containing protein At3g49710 [Spinacia oleracea]	chr3	93532480	93534645	+	1.30768	0.237402	3.06017	0.965293
YY14719	pyruvate dehydrogenase E1 component subunit	chr3	88222208	88224906	-	32.0857	8.2139	87.3431	32.6438
YY28329	glucan endo-1,3-beta-glucosidase 4 [Spinacia oleracea]<>glucan endo-1,3-beta-glucosidase 4 [Spinacia oleracea]<>glucan endo-1,3-beta-glucosidase 4 [Spinacia oleracea]<>glucan endo-1,3-beta-glucosidase 4 [Spinacia oleracea]<>glucan endo-1,3-beta-glucosidase 4 [Spinacia oleracea]<>hypothetical protein SOVF_032040 [Spinacia oleracea]	chr1	109032391	109035171	-	15.7654	3.38899	43.7071	16.3671
YY15188	histone deacetylase 5 [Spinacia oleracea]<>histone deacetylase 5 [Spinacia oleracea]<>hypothetical protein SOVF_062930 [Spinacia oleracea]	chr3	107829320	107839403	-	9.15635	3.56152	20.4945	9.33669
YY16451	cyclin-A2-2-like isoform X2 [Spinacia oleracea]<>hypothetical protein SOVF_045530 [Spinacia oleracea]	chr6	78549550	78556583	+	10.5934	1.37948	25.4325	7.3539
YY16315	RNR2-TSO2	chr4	32208242	32209483	-	8.8	0.42	45.68	10.21
YY23731	flap endonuclease 1 isoform X3 [Spinacia oleracea]<>hypothetical protein SOVF_174380 [Spinacia oleracea]	chr4	75747587	75758122	-	21.1239	4.51359	50.6957	16.2978
YY32323	DNA cross-link repair 1 protein-like [Spinacia oleracea]	chr4	29654434	29655590	-	1.93199	0.0731157	7.49577	2.20717
YY07811	GDSL esterase/lipase At4g16230-like [Spinacia oleracea]	chr4	18061831	18068820	+	5.27966	0.0215997	21.4589	4.78005
YY41595	late embryogenesis abundant protein	chr6	118966427	118967195	-	26.5421	2.13921	7.07866	0.861384	Brown
YY07873	mitochondrial import inner membrane translocase subunit Tim17	chr4	16045705	16049951	+	50.0397	7.23729	15.8352	5.99873
YY12464	uncharacterized protein LOC110795751 [Spinacia oleracea]	chr6	95233097	95233928	+	3.02384	0.055105	0.532012	0.201982
YY01820	uncharacterized protein LOC110788178 [Spinacia oleracea]	chr1	74720976	74721845	-	1.92804	0.60958	0.580951	0.466402
YY15056	circadian clock coupling factor ZGT	chr1	44310584	44311662	+	15.7588	2.70743	2.28074	0.666065
YY40367	hypothetical protein SOVF_204800 [Spinacia oleracea]	chr1	50331923	50332876	-	7.65049	0.0639333	1.15476	0.573524
YY11410	ATP-dependent 6-phosphofructokinase 2-like [Spinacia oleracea]<>hypothetical protein SOVF_117860 [Spinacia oleracea]	chr2	38859652	38861591	-	45.6207	1.54732	11.5292	3.48875
YY28367	delta1-pyrroline-5-carboxylate	chr6	111453874	111464324	+	407.444	100.271	149.437	145.047
YY26728	uncharacterized protein LOC110796184 [Spinacia oleracea]	chr5	116920761	116922829	+	5.98327	1.23011	1.23311	0.256555
YY17966	late embryogenesis abundant protein, group 3-like [Spinacia oleracea]<>hypothetical protein SOVF_162820 isoform B [Spinacia oleracea]	chr2	101902830	101905184	-	8.4817	0.097238	2.09439	0.122268
YY13385	cytochrome P450 81D1-like [Spinacia oleracea]	chr2	31963927	31973238	+	17.0191	6.13953	6.96766	2.7392
YY17609	late embryogenesis abundant protein D-34-like [Spinacia oleracea]	chr4	30659063	30661498	+	14.0782	0.128513	3.23301	0.464337
YY08521	phosphatase 2C	chr1	124182652	124185862	-	64.0626	5.85473	22.9261	6.48062
YY31046	two-component response regulator-like PRR1 [Spinacia oleracea]<>hypothetical protein SOVF_081890 [Spinacia oleracea]	chr1	9049174	9053092	-	171.999	18.3682	78.1452	64.7698
YY26501	growth-regulating factor 5-like [Spinacia oleracea]<>hypothetical protein SOVF_067210 [Spinacia oleracea]	chr6	83057008	83059127	+	10.2985	0.123982	4.06684	0
YY09342	WD-40 repeat family protein	chr5	117027786	117033065	-	73.9184	37.5388	34.8041	40.0342
YY01150	glucose-1-phosphate adenylyltransferase large subunit 1-like [Spinacia oleracea]	chr1	86565826	86570362	-	34.7285	1.77836	17.5046	6.97341
YY12324	probable purine permease 11 [Spinacia oleracea]	chr2	80209243	80211632	-	15.0723	3.25992	6.18186	6.68875
YY38003	probable serine/threonine-protein kinase PIX13 [Spinacia oleracea]<>hypothetical protein SOVF_136890 [Spinacia oleracea]	chr4	119053783	119057212	-	26.6364	13.4538	11.7388	8.23472
YY07589	cuticle collagen 34-like [Spinacia oleracea]	chr4	21886655	21887588	-	23.6847	2.83924	10.7341	4.05933

## Sheet: Table S4
Table S4. Summary of SNPs Identified in 71 Candidate Genes within the Sepal Morphology Locus
GeneName	Position	Positions	Num_SNPs	Ref_Alleles	Alt_Alleles	Parent_A12	Parent_A75
YY08715	Genomic	95090096	1	T	A	-1	1
YY24641	promoter	96721412	1	G	A	-1	1
YY24661	promoter	95970949	1	T	A	-1	1
YY24677	Genomic	94735952;94736106;94736180;94738865	4	G;G;T;G	T;A;C;A	-1	1
YY24677	promoter	94734611;94734493;94734263;94733288	4	T;A;G;C	CT;G;T;T	-1	1
YY24679	Genomic	94706449;94706542;94706538;94705543;94706606	5	C;A;T;C;G	T;C;A;G;C	-1;1	1;-1
YY24679	promoter	94704220	1	C	T	1	-1
YY24841	promoter	98744229;98744326;98744300;98744356;98744506	5	C;G;C;T;G	A;A;T;G;T	-1	1
YY24847	promoter	98396296;98396740;98396797;98396374	4	G;C;G;A	T;T;T;G	-1	1
YY24849	promoter	98634608;98634500	2	G;T	GAATAT;C	-1	1
YY24853	Genomic	98106853;98109914;98112371;98112373;98112836	5	A;C;C;G;A	T;T;G;T;T	-1;1	1;-1
YY24854	promoter	98094718;98094777;98094802;98095036	4	T;T;A;C	C;C;T;A	1	-1
YY24858	promoter	98219253	1	G	T	-1	1
YY24865	Genomic	97918401	1	C	T	-1	1
YY24873	Genomic	97564261;97563960;97564363	3	A;G;A	C;A;G	-1;1	1;-1
YY24873	promoter	97562446;97562393;97563044	3	G;G;G	A;A;A	-1	1
YY24877	Genomic	97006604;97003023;96999943;97002930;96998814;97004803;97003302;97003303	8	G;G;G;G;A;T;C;A	A;A;T;C;G;C;T;C	-1;1	1;-1
YY24879	Genomic	98089201	1	C	A	-1	1
YY29499	promoter	96965651	1	A	G	1	-1
YY31230	Genomic	94636580	1	G	A	-1	1
YY31314	Genomic	98005545;98005549;98005980	3	T;G;G	C;A;A	-1	1
YY32478	promoter	96925612	1	G	T	1	-1
YY33277	Genomic	96530999;96530985	2	T;C	C;T	-1;1	1;-1
YY38207	promoter	97411072	1	A	T	1	-1
YY41524	Genomic	97516291;97516330	2	G;T	A;G	-1	1

## Sheet: Table S5
Table S5. List of Primers used in this study.
YY24862-F	TCACCAGAGAGTACACCAGAA
YY24862-R	GGAACTCATGAAGAGGCAGATAG
YY24645-F	GTAGTCGTAGGAGGCATTTGG
YY24645-R	CAGTTGCTATGGGAGCATAGAT
YY24640-F	ATGAAGCTGCTCGTGCTTAT
YY24640-R	GCTCCAGATTGGTCTTCTATCG
YY24669-F	CTCTCACCCAACCATGTTCTT
YY24669-R	CCAGTAGCTGACACAGTCATAAG
YY24879-F	GCCAGTACTTGTACGTCTTCAG
YY24879-R	CTCTTCTTCTGGCTCCTCAATC
YY24663-F	TGGTCTTGCTAGGAGAGCTA
YY24663-R	CATGGGAAAGTGTTGGTTCTTT
YY24679-F	GTGCCACTGGTCTAGAACTTAC
YY24679-R	GCATCTTGAGACCTTGGAGATAG
YY24661-F	GGAAGCATAACCACTGGAACTA
YY24661-R	GACTACCGCTTGGGTTGTATT
YY24681-F	GGTGGAGGAAATGGAGGATAAG
YY24681-R	CTGCAGTTACGTACAGGTCTTC
YY16304-F	TAATGAGTAGTGGGCTTCAACAA
YY16304-R	GGACATGGCCTTGGGATAAA
YY24847-F	GAGAAGTTAGCTGCAAGGTTAGA
YY24847-R	TCAGCACCAAGGATTGAAGG
Actin-F	ACCTCTCAGGCTGATTGTGC
Actin-R	GAGTACTTGGGAGTGGTGGC
